# Supplementary material for: Pronounced impairment of B cell differentiation during bone regeneration in adult immune experienced mice
Source: Front Immunol. 2025 Mar 3;16:1511902. doi: 10.3389/fimmu.2025.1511902 (PMC11911212; doi:10.3389/fimmu.2025.1511902)
Supplement: Supplementary file 7 [file Table1.xlsx]

## Sheet: Sheet1
library_id	mouse_id	mouse_pseudoreplicate	fracture_region	mouse_age	SPF_status	time_post_fracture	multiplexing_hashtag_oligo	mouse_group	experimental_group	sample	geo_library_id
P1741_01_11A2_fx	11A5_10	1	proximal	12weeks	nonSPF	5days	HTO1	young	proximal_young_5days	proximal_young_5days_11A5_10	young_proximal_5days_11A5_10
P1741_01_11A2_fx	11A5_10	1	distal	12weeks	nonSPF	5days	HTO2	young	distal_young_5days	distal_young_5days_11A5_10	young_distal_5days_11A5_10
P1741_01_11A2_fx	11A5_11	2	proximal	12weeks	nonSPF	5days	HTO3	young	proximal_young_5days	proximal_young_5days_11A5_11	young_proximal_5days_11A5_11
P1741_01_11A2_fx	11A5_11	2	distal	12weeks	nonSPF	5days	HTO4	young	distal_young_5days	distal_young_5days_11A5_11	young_distal_5days_11A5_11
P1741_01_11A2_fx	11A5_12	3	proximal	12weeks	nonSPF	5days	HTO5	young	proximal_young_5days	proximal_young_5days_11A5_12	young_proximal_5days_11A5_12
P1741_01_11A2_fx	11A5_12	3	distal	12weeks	nonSPF	5days	HTO6	young	distal_young_5days	distal_young_5days_11A5_12	young_distal_5days_11A5_12
P1741_02_11A2_prox_dist	11A5_10	1	hematoma	12weeks	nonSPF	5days	HTO4	young	hematoma_young_5days	hematoma_young_5days_11A5_10	young_hematoma_5days_11A5_10
P1741_02_11A2_prox_dist	11A5_11	2	hematoma	12weeks	nonSPF	5days	HTO5	young	hematoma_young_5days	hematoma_young_5days_11A5_11	young_hematoma_5days_11A5_11
P1741_02_11A2_prox_dist	11A5_12	3	hematoma	12weeks	nonSPF	5days	HTO6	young	hematoma_young_5days	hematoma_young_5days_11A5_12	young_hematoma_5days_11A5_12
P1741_03_11A5_fx	11A2_1	1	proximal	12weeks	nonSPF	2days	HTO1	young	proximal_young_2days	proximal_young_2days_11A2_1	young_proximal_2days_11A2_1
P1741_03_11A5_fx	11A2_1	1	distal	12weeks	nonSPF	2days	HTO2	young	distal_young_2days	distal_young_2days_11A2_1	young_distal_2days_11A2_1
P1741_03_11A5_fx	11A2_2	2	proximal	12weeks	nonSPF	2days	HTO3	young	proximal_young_2days	proximal_young_2days_11A2_2	young_proximal_2days_11A2_2
P1741_03_11A5_fx	11A2_2	2	distal	12weeks	nonSPF	2days	HTO4	young	distal_young_2days	distal_young_2days_11A2_2	young_distal_2days_11A2_2
P1741_03_11A5_fx	11A2_8	3	proximal	12weeks	nonSPF	2days	HTO5	young	proximal_young_2days	proximal_young_2days_11A2_8	young_proximal_2days_11A2_8
P1741_03_11A5_fx	11A2_8	3	distal	12weeks	nonSPF	2days	HTO6	young	distal_young_2days	distal_young_2days_11A2_8	young_distal_2days_11A2_8
P1741_04_11A5_prox_dist	11A2_1	1	hematoma	12weeks	nonSPF	2days	HTO1	young	hematoma_young_2days	hematoma_young_2days_11A2_1	young_hematoma_2days_11A2_1
P1741_04_11A5_prox_dist	11A2_2	2	hematoma	12weeks	nonSPF	2days	HTO2	young	hematoma_young_2days	hematoma_young_2days_11A2_2	young_hematoma_2days_11A2_2
P1741_04_11A5_prox_dist	11A2_8	3	hematoma	12weeks	nonSPF	2days	HTO3	young	hematoma_young_2days	hematoma_young_2days_11A2_8	young_hematoma_2days_11A2_8
P1741_05_11B2_fx	11B2_14	1	hematoma	26weeks	nonSPF	2days	HTO1	immune_aged	hematoma_immune_aged_2days	hematoma_immune_aged_2days_11B2_14	immune_aged_hematoma_2days_11B2_14
P1741_05_11B2_fx	11B2_15	2	hematoma	26weeks	nonSPF	2days	HTO2	immune_aged	hematoma_immune_aged_2days	hematoma_immune_aged_2days_11B2_15	immune_aged_hematoma_2days_11B2_15
P1741_05_11B2_fx	11B2_16	3	hematoma	26weeks	nonSPF	2days	HTO3	immune_aged	hematoma_immune_aged_2days	hematoma_immune_aged_2days_11B2_16	immune_aged_hematoma_2days_11B2_16
P1741_06_11B2_prox_dist	11B2_14	1	proximal	26weeks	nonSPF	2days	HTO1	immune_aged	proximal_immune_aged_2days	proximal_immune_aged_2days_11B2_14	immune_aged_proximal_2days_11B2_14
P1741_06_11B2_prox_dist	11B2_14	1	distal	26weeks	nonSPF	2days	HTO2	immune_aged	distal_immune_aged_2days	distal_immune_aged_2days_11B2_14	immune_aged_distal_2days_11B2_14
P1741_06_11B2_prox_dist	11B2_15	2	proximal	26weeks	nonSPF	2days	HTO3	immune_aged	proximal_immune_aged_2days	proximal_immune_aged_2days_11B2_15	immune_aged_proximal_2days_11B2_15
P1741_06_11B2_prox_dist	11B2_15	2	distal	26weeks	nonSPF	2days	HTO4	immune_aged	distal_immune_aged_2days	distal_immune_aged_2days_11B2_15	immune_aged_distal_2days_11B2_15
P1741_06_11B2_prox_dist	11B2_16	3	proximal	26weeks	nonSPF	2days	HTO5	immune_aged	proximal_immune_aged_2days	proximal_immune_aged_2days_11B2_16	immune_aged_proximal_2days_11B2_16
P1741_06_11B2_prox_dist	11B2_16	3	distal	26weeks	nonSPF	2days	HTO6	immune_aged	distal_immune_aged_2days	distal_immune_aged_2days_11B2_16	immune_aged_distal_2days_11B2_16
P1741_07_11B5_fx	11B5_22	1	hematoma	26weeks	nonSPF	5days	HTO4	immune_aged	hematoma_immune_aged_5days	hematoma_immune_aged_5days_11B5_22	immune_aged_hematoma_5days_11B5_22
P1741_07_11B5_fx	11B5_23	2	hematoma	26weeks	nonSPF	5days	HTO5	immune_aged	hematoma_immune_aged_5days	hematoma_immune_aged_5days_11B5_23	immune_aged_hematoma_5days_11B5_23
P1741_07_11B5_fx	11B5_24	3	hematoma	26weeks	nonSPF	5days	HTO6	immune_aged	hematoma_immune_aged_5days	hematoma_immune_aged_5days_11B5_24	immune_aged_hematoma_5days_11B5_24
P1741_08_11B5_prox_dist	11B5_22	1	proximal	26weeks	nonSPF	5days	HTO1	immune_aged	proximal_immune_aged_5days	proximal_immune_aged_5days_11B5_22	immune_aged_proximal_5days_11B5_22
P1741_08_11B5_prox_dist	11B5_22	1	distal	26weeks	nonSPF	5days	HTO2	immune_aged	distal_immune_aged_5days	distal_immune_aged_5days_11B5_22	immune_aged_distal_5days_11B5_22
P1741_08_11B5_prox_dist	11B5_23	2	proximal	26weeks	nonSPF	5days	HTO3	immune_aged	proximal_immune_aged_5days	proximal_immune_aged_5days_11B5_23	immune_aged_proximal_5days_11B5_23
P1741_08_11B5_prox_dist	11B5_23	2	distal	26weeks	nonSPF	5days	HTO4	immune_aged	distal_immune_aged_5days	distal_immune_aged_5days_11B5_23	immune_aged_distal_5days_11B5_23
P1741_08_11B5_prox_dist	11B5_24	3	proximal	26weeks	nonSPF	5days	HTO5	immune_aged	proximal_immune_aged_5days	proximal_immune_aged_5days_11B5_24	immune_aged_proximal_5days_11B5_24
P1741_08_11B5_prox_dist	11B5_24	3	distal	26weeks	nonSPF	5days	HTO6	immune_aged	distal_immune_aged_5days	distal_immune_aged_5days_11B5_24	immune_aged_distal_5days_11B5_24
P1741_09_11C2_fx	11C2_25	1	hematoma	26weeks	SPF	2days	HTO1	aged	hematoma_aged_2days	hematoma_aged_2days_11C2_25	aged_hematoma_2days_11C2_25
P1741_09_11C2_fx	11C2_26	2	hematoma	26weeks	SPF	2days	HTO2	aged	hematoma_aged_2days	hematoma_aged_2days_11C2_26	aged_hematoma_2days_11C2_26
P1741_09_11C2_fx	11C2_30	3	hematoma	26weeks	SPF	2days	HTO3	aged	hematoma_aged_2days	hematoma_aged_2days_11C2_30	aged_hematoma_2days_11C2_30
P1741_10_11C2_prox_dist	11C2_25	1	proximal	26weeks	SPF	2days	HTO1	aged	proximal_aged_2days	proximal_aged_2days_11C2_25	aged_proximal_2days_11C2_25
P1741_10_11C2_prox_dist	11C2_25	1	distal	26weeks	SPF	2days	HTO2	aged	distal_aged_2days	distal_aged_2days_11C2_25	aged_distal_2days_11C2_25
P1741_10_11C2_prox_dist	11C2_26	2	proximal	26weeks	SPF	2days	HTO3	aged	proximal_aged_2days	proximal_aged_2days_11C2_26	aged_proximal_2days_11C2_26
P1741_10_11C2_prox_dist	11C2_26	2	distal	26weeks	SPF	2days	HTO4	aged	distal_aged_2days	distal_aged_2days_11C2_26	aged_distal_2days_11C2_26
P1741_10_11C2_prox_dist	11C2_30	3	proximal	26weeks	SPF	2days	HTO5	aged	proximal_aged_2days	proximal_aged_2days_11C2_30	aged_proximal_2days_11C2_30
P1741_10_11C2_prox_dist	11C2_30	3	distal	26weeks	SPF	2days	HTO6	aged	distal_aged_2days	distal_aged_2days_11C2_30	aged_distal_2days_11C2_30
P1741_11_11C5_fx	11C5_31	1	hematoma	26weeks	SPF	5days	HTO4	aged	hematoma_aged_5days	hematoma_aged_5days_11C5_31	aged_hematoma_5days_11C5_31
P1741_11_11C5_fx	11C5_34	2	hematoma	26weeks	SPF	5days	HTO5	aged	hematoma_aged_5days	hematoma_aged_5days_11C5_34	aged_hematoma_5days_11C5_34
P1741_11_11C5_fx	11C5_36	3	hematoma	26weeks	SPF	5days	HTO6	aged	hematoma_aged_5days	hematoma_aged_5days_11C5_36	aged_hematoma_5days_11C5_36
P1741_12_11C5_prox_dist	11C5_31	1	proximal	26weeks	SPF	5days	HTO1	aged	proximal_aged_5days	proximal_aged_5days_11C5_31	aged_proximal_5days_11C5_31
P1741_12_11C5_prox_dist	11C5_31	1	distal	26weeks	SPF	5days	HTO2	aged	distal_aged_5days	distal_aged_5days_11C5_31	aged_distal_5days_11C5_31
P1741_12_11C5_prox_dist	11C5_34	2	proximal	26weeks	SPF	5days	HTO3	aged	proximal_aged_5days	proximal_aged_5days_11C5_34	aged_proximal_5days_11C5_34
P1741_12_11C5_prox_dist	11C5_34	2	distal	26weeks	SPF	5days	HTO4	aged	distal_aged_5days	distal_aged_5days_11C5_34	aged_distal_5days_11C5_34
P1741_12_11C5_prox_dist	11C5_36	3	proximal	26weeks	SPF	5days	HTO5	aged	proximal_aged_5days	proximal_aged_5days_11C5_36	aged_proximal_5days_11C5_36
P1741_12_11C5_prox_dist	11C5_36	3	distal	26weeks	SPF	5days	HTO6	aged	distal_aged_5days	distal_aged_5days_11C5_36	aged_distal_5days_11C5_36
