# Supplementary material for: Pronounced impairment of B cell differentiation during bone regeneration in adult immune experienced mice
Source: Front Immunol. 2025 Mar 3;16:1511902. doi: 10.3389/fimmu.2025.1511902 (PMC11911212; doi:10.3389/fimmu.2025.1511902)
Supplement: Supplementary file 8 [file Table2.xlsx]

## Sheet: Supplemental Table S2
sample	timepoint	age_strain	compartment	CellTypes	Cell_number	Cell proportion
11A2_1_12w_nonSPF_2days_distal	2days	young	distal	B Cells	15	17.24
11A2_1_12w_nonSPF_2days_fx	2days	young	hematoma	B Cells	9	6.92
11A2_1_12w_nonSPF_2days_proximal	2days	young	proximal	B Cells	20	12.2
11A2_2_12w_nonSPF_2days_distal	2days	young	distal	B Cells	33	17.1
11A2_2_12w_nonSPF_2days_fx	2days	young	hematoma	B Cells	23	14.84
11A2_2_12w_nonSPF_2days_proximal	2days	young	proximal	B Cells	12	8.57
11A2_8_12w_nonSPF_2days_distal	2days	young	distal	B Cells	22	12.64
11A2_8_12w_nonSPF_2days_fx	2days	young	hematoma	B Cells	11	9.65
11A2_8_12w_nonSPF_2days_proximal	2days	young	proximal	B Cells	22	11.64
11A5_10_12w_nonSPF_5days_distal	5days	young	distal	B Cells	11	11.11
11A5_10_12w_nonSPF_5days_fx	5days	young	hematoma	B Cells	10	5.35
11A5_10_12w_nonSPF_5days_proximal	5days	young	proximal	B Cells	9	7.5
11A5_11_12w_nonSPF_5days_distal	5days	young	distal	B Cells	10	11.63
11A5_11_12w_nonSPF_5days_fx	5days	young	hematoma	B Cells	13	7.14
11A5_11_12w_nonSPF_5days_proximal	5days	young	proximal	B Cells	16	15.38
11A5_12_12w_nonSPF_5days_distal	5days	young	distal	B Cells	2	1.79
11A5_12_12w_nonSPF_5days_fx	5days	young	hematoma	B Cells	2	5.88
11A5_12_12w_nonSPF_5days_proximal	5days	young	proximal	B Cells	13	8.44
11B2_14_26w_nonSPF_2days_distal	2days	aged	distal	B Cells	9	16.36
11B2_14_26w_nonSPF_2days_fx	2days	aged	hematoma	B Cells	20	18.35
11B2_14_26w_nonSPF_2days_proximal	2days	aged	proximal	B Cells	9	12.16
11B2_15_26w_nonSPF_2days_distal	2days	aged	distal	B Cells	8	6.67
11B2_15_26w_nonSPF_2days_fx	2days	aged	hematoma	B Cells	38	10.35
11B2_15_26w_nonSPF_2days_proximal	2days	aged	proximal	B Cells	13	12.26
11B2_16_26w_nonSPF_2days_distal	2days	aged	distal	B Cells	22	16.54
11B2_16_26w_nonSPF_2days_fx	2days	aged	hematoma	B Cells	27	14.84
11B2_16_26w_nonSPF_2days_proximal	2days	aged	proximal	B Cells	15	13.89
11B5_22_26w_nonSPF_5days_distal	5days	aged	distal	B Cells	14	15.22
11B5_22_26w_nonSPF_5days_fx	5days	aged	hematoma	B Cells	14	6.31
11B5_22_26w_nonSPF_5days_proximal	5days	aged	proximal	B Cells	9	9.68
11B5_23_26w_nonSPF_5days_distal	5days	aged	distal	B Cells	2	1.6
11B5_23_26w_nonSPF_5days_fx	5days	aged	hematoma	B Cells	15	5.3
11B5_23_26w_nonSPF_5days_proximal	5days	aged	proximal	B Cells	8	7.27
11B5_24_26w_nonSPF_5days_distal	5days	aged	distal	B Cells	1	0.93
11B5_24_26w_nonSPF_5days_fx	5days	aged	hematoma	B Cells	0	0
11B5_24_26w_nonSPF_5days_proximal	5days	aged	proximal	B Cells	10	7.41
11C2_25_26w_SPF_2days_distal	2days	immune_aged	distal	B Cells	30	10.53
11C2_25_26w_SPF_2days_fx	2days	immune_aged	hematoma	B Cells	91	6.35
11C2_25_26w_SPF_2days_proximal	2days	immune_aged	proximal	B Cells	16	7.58
11C2_26_26w_SPF_2days_distal	2days	immune_aged	distal	B Cells	15	16.67
11C2_26_26w_SPF_2days_fx	2days	immune_aged	hematoma	B Cells	61	9.64
11C2_26_26w_SPF_2days_proximal	2days	immune_aged	proximal	B Cells	11	6.67
11C2_30_26w_SPF_2days_distal	2days	immune_aged	distal	B Cells	17	6.37
11C2_30_26w_SPF_2days_fx	2days	immune_aged	hematoma	B Cells	34	3.47
11C2_30_26w_SPF_2days_proximal	2days	immune_aged	proximal	B Cells	17	5.25
11C5_31_26w_SPF_5days_distal	5days	immune_aged	distal	B Cells	14	4.91
11C5_31_26w_SPF_5days_fx	5days	immune_aged	hematoma	B Cells	40	6.47
11C5_31_26w_SPF_5days_proximal	5days	immune_aged	proximal	B Cells	23	7.14
11C5_34_26w_SPF_5days_distal	5days	immune_aged	distal	B Cells	9	3.83
11C5_34_26w_SPF_5days_fx	5days	immune_aged	hematoma	B Cells	18	4.07
11C5_34_26w_SPF_5days_proximal	5days	immune_aged	proximal	B Cells	15	3.68
11C5_36_26w_SPF_5days_distal	5days	immune_aged	distal	B Cells	19	4.33
11C5_36_26w_SPF_5days_fx	5days	immune_aged	hematoma	B Cells	36	6.02
11C5_36_26w_SPF_5days_proximal	5days	immune_aged	proximal	B Cells	13	4.14
